# Supplementary material for: Association of Individual and Neighborhood Characteristics to Problematic Internet Use among Youths and Adolescents: Evidence from Vietnam
Source: Int J Environ Res Public Health. 2023 Jan 23;20(3):2090. doi: 10.3390/ijerph20032090 (PMC9915430; doi:10.3390/ijerph20032090)
Supplement: Supplementary file 1 [file ijerph-20-02090-s001.zip]

Archive with 1 entries (1 files):
- ijerph-1996934-supplementary.pdf
